# Supplementary material for: Sleep Duration and Waking Activities in Relation to the National Sleep Foundation’s Recommendations: An Analysis of US Population Sleep Patterns from 2015 to 2017
Source: Int J Environ Res Public Health. 2021 Jun 7;18(11):6154. doi: 10.3390/ijerph18116154 (PMC8201191; doi:10.3390/ijerph18116154)
Supplement: Supplementary file 1 [file ijerph-18-06154-s001.zip]

Archive with 1 entries (1 files):
- ijerph-1190446-supplementary.pdf
